# Supplementary material for: Multimodal Distribution of Human Cold Pain Thresholds
Source: PLoS One. 2015 May 20;10(5):e0125822. doi: 10.1371/journal.pone.0125822 (PMC4439151; doi:10.1371/journal.pone.0125822)
Supplement: S1 Dataset — (TXT) [file pone.0125822.s001.txt]

% Key	CPT	Subset	Age	Sex_M1F2
10099	0	2	18	1
10124	22.1	2	19	2
40049	4.2	5	19	1
10056	0	1	20	1
10112	0	2	20	1
20013	0	3	20	1
20022	4.6	3	20	2
20072	8.7	3	20	1
30014	0	4	20	2
40030	0	5	20	1
40043	7.7	5	20	1
10021	3.3	1	21	1
10034	0.7	2	21	1
10046	14.7	1	21	2
10054	2	2	21	1
10055	0.6	1	21	2
10109	0	2	21	1
10110	3.6	2	21	2
10111	7.7	2	21	2
10116	24.9	2	21	1
20011	27.8	3	21	2
30003	19.3	4	21	2
30050	12.8	4	21	1
30055	9.6	4	21	1
30060	2	4	21	1
30073	9.4	4	21	2
30078	23.6	4	21	2
40081	17.1	5	21	2
10015	0	1	22	2
10016	15.4	1	22	1
10019	3.5	1	22	1
10023	4.1	2	22	2
10024	4.2	2	22	1
10037	2.8	2	22	1
10045	15.9	2	22	2
10047	0	1	22	2
10067	24.3	1	22	1
10072	0	2	22	2
10073	3.1	2	22	2
10075	24.7	2	22	2
10107	6.2	2	22	1
10113	25.5	2	22	1
10118	5.7	2	22	2
10122	15.4	2	22	1
10123	0.7	2	22	1
20001	27.2	3	22	2
20007	24.4	3	22	2
20014	16.8	3	22	2
20016	25.5	3	22	2
20026	2.7	3	22	2
20028	15.7	3	22	2
20032	23.5	3	22	1
20034	0	3	22	2
20037	5.4	3	22	2
20053	24.2	3	22	2
20068	21.3	3	22	2
30022	12.4	4	22	2
30035	18.6	4	22	2
30039	6.1	4	22	1
30043	9.4	4	22	2
30054	5.1	4	22	1
30059	20.7	4	22	1
30061	25.6	4	22	2
30064	0.3	4	22	2
40014	0	5	22	1
40045	0	5	22	2
40048	11.2	5	22	2
40054	6.3	5	22	2
40060	16.5	5	22	2
40068	13.3	5	22	1
40072	23.5	5	22	2
10009	4.8	2	23	2
10018	0	2	23	1
10020	21	2	23	2
10030	2.1	1	23	1
10038	0	2	23	1
10039	12.6	2	23	1
10044	13.5	1	23	1
10049	23.9	1	23	1
10052	3.3	1	23	1
10053	0	1	23	1
10062	4.9	2	23	1
10063	0	2	23	2
10064	0	1	23	2
10065	4.2	2	23	2
10066	24.8	1	23	2
10068	7.6	1	23	1
10069	0	1	23	2
10080	5	1	23	2
10083	22	2	23	2
10084	23.8	1	23	1
10088	2.7	2	23	2
10091	8.1	2	23	1
10095	14.9	1	23	2
10097	0	1	23	1
10098	0	2	23	1
10103	0	2	23	2
10105	7.9	2	23	2
10114	6.5	2	23	1
10117	22.5	2	23	2
10119	0	2	23	1
10121	9.2	2	23	1
10125	2.3	2	23	2
20027	13.8	3	23	2
20033	23.2	3	23	1
20038	4.3	3	23	2
20052	14.7	3	23	1
20070	20.7	3	23	1
20074	23	3	23	2
30002	18.4	4	23	1
30004	6.4	4	23	1
30009	20.1	4	23	2
30010	21.2	4	23	1
30015	30.1	4	23	2
30021	17.3	4	23	2
30042	4.1	4	23	2
30045	18.1	4	23	2
30049	19	4	23	2
30051	0.1	4	23	2
30052	19.1	4	23	1
30058	19.3	4	23	1
40022	5.7	5	23	1
40036	0	5	23	1
40041	1.4	5	23	1
40050	0	5	23	2
40067	1.3	5	23	2
40073	0.5	5	23	1
40076	0.8	5	23	2
40077	15.3	5	23	2
10013	22.2	2	24	2
10017	23.5	2	24	1
10027	19.8	1	24	1
10031	4.9	2	24	1
10036	0	1	24	1
10048	16.1	1	24	1
10050	5.7	1	24	1
10051	10.7	1	24	1
10057	0	1	24	1
10061	12.9	2	24	1
10071	0	1	24	1
10077	3.4	1	24	1
10089	26.1	2	24	2
10094	9	1	24	2
10096	12.7	1	24	1
10104	5.9	2	24	2
10120	4.2	2	24	2
20005	5	3	24	2
20015	10.5	3	24	2
20021	24.4	3	24	1
20023	0	3	24	1
20055	6.1	3	24	2
20060	11.2	3	24	1
20073	18.7	3	24	2
30001	0	4	24	2
30011	11.7	4	24	1
30016	16.2	4	24	1
30018	7.8	4	24	1
30027	26.4	4	24	1
30031	8.9	4	24	2
30034	7.8	4	24	1
30046	16.9	4	24	1
30047	0	4	24	2
30056	10.5	4	24	2
30062	23	4	24	2
30065	0	4	24	1
30068	0	4	24	1
30069	2	4	24	2
30070	22.3	4	24	2
30074	14.5	4	24	2
30075	10.5	4	24	1
30080	0.1	4	24	1
30081	16.1	4	24	2
30082	11.2	4	24	2
30083	3.5	4	24	2
30084	9	4	24	1
40024	20	5	24	1
40027	22.8	5	24	2
40034	21.1	5	24	2
40037	0	5	24	1
40047	7.1	5	24	1
40051	13.1	5	24	1
40055	0	5	24	2
40056	19.3	5	24	2
40064	9.2	5	24	1
40074	12.5	5	24	1
40075	0	5	24	2
10022	0	1	25	1
10033	0	1	25	2
10058	5.5	2	25	2
10079	10.9	2	25	1
10093	26.3	1	25	2
10108	13.1	2	25	2
20006	9	3	25	2
20020	0	3	25	2
20024	7.6	3	25	2
20031	15.1	3	25	1
20036	17.7	3	25	2
20040	0	3	25	2
20042	29.3	3	25	1
20044	11.2	3	25	2
20045	0	3	25	2
20046	0	3	25	2
20047	0	3	25	2
20057	23.4	3	25	2
30012	14.4	4	25	2
30013	6.8	4	25	1
30019	10.5	4	25	2
30023	14.2	4	25	2
30024	1.4	4	25	2
30029	8.1	4	25	1
30030	18	4	25	1
30032	9.2	4	25	2
30033	0	4	25	1
30036	18.3	4	25	1
30040	0	4	25	2
30041	21.1	4	25	2
30044	24	4	25	2
30048	0	4	25	1
30053	0	4	25	1
30057	5	4	25	1
30063	11.8	4	25	1
30066	0	4	25	1
30072	0	4	25	2
30076	0	4	25	2
30079	24.4	4	25	2
40026	12.2	5	25	2
40028	1	5	25	1
40039	8.4	5	25	2
40053	0	5	25	1
40063	7.3	5	25	1
40071	0	5	25	1
10001	6.6	2	26	1
10005	24.8	1	26	2
10008	16.5	2	26	2
10025	11.5	1	26	2
10028	0.6	1	26	2
10029	0	1	26	1
10040	24.1	1	26	2
10087	0	2	26	1
10115	0	2	26	1
20008	0	3	26	2
20009	0	3	26	2
30005	8.2	4	26	2
30007	0	4	26	1
30025	17.4	4	26	1
30037	0	4	26	1
40038	0.9	5	26	2
40058	0	5	26	2
40062	5.3	5	26	2
40070	2.6	5	26	2
40080	9	5	26	2
10026	0	1	27	2
10032	3.9	1	27	2
10043	0	2	27	2
10059	3.4	2	27	1
10070	8.4	2	27	1
10076	9.3	2	27	2
10086	6.2	2	27	2
10101	14.9	2	27	1
20002	0	3	27	2
20012	23.4	3	27	1
20017	15.2	3	27	2
20018	11.1	3	27	1
20029	0	3	27	2
20041	9.1	3	27	1
20043	11.1	3	27	2
20054	12.9	3	27	1
30006	0	4	27	1
30008	0	4	27	1
30026	0.6	4	27	1
30067	21.4	4	27	2
40052	3	5	27	2
40061	4.4	5	27	1
40069	7	5	27	2
40079	0	5	27	2
10012	20.1	2	28	2
10035	11.2	2	28	2
10041	4.9	2	28	1
10042	3.8	2	28	1
10060	0.1	2	28	1
10074	3.2	2	28	2
10085	4.8	1	28	1
10090	0	1	28	1
20004	0	3	28	1
20010	0	3	28	2
20039	3.6	3	28	1
20048	4.8	3	28	1
30071	6.9	4	28	2
30077	7.4	4	28	2
10081	8.3	1	29	2
10092	28.1	1	29	1
20003	5	3	29	1
20030	0	3	29	2
20050	22.9	3	29	2
20051	4.9	3	29	2
20059	5.5	3	29	2
20067	20.9	3	29	1
20071	14.2	3	29	1
20075	0	3	29	2
30020	0	4	29	2
40033	7.5	5	29	1
40040	16.3	5	29	1
40044	13.9	5	29	2
10006	21.3	2	30	2
10007	19	1	30	1
10011	18.8	2	30	2
10082	22.3	1	30	1
30028	21.9	4	30	1
30038	5.1	4	30	1
40059	0.8	5	30	1
40066	17.4	5	30	1
10003	6.4	2	31	1
20025	7.8	3	31	1
20049	0	3	31	2
20065	24.2	3	31	1
20019	17.7	3	32	2
20035	2.7	3	32	1
20058	24.8	3	32	1
40057	11	5	32	1
40078	12	5	32	1
20066	0	3	33	2
40046	16.3	5	33	2
10010	5.3	1	34	1
10102	13.7	2	34	2
10106	0	2	34	1
40029	0.8	5	34	2
10014	13.7	2	36	1
20061	15.5	3	36	1
10002	5.3	2	37	2
